# Supplementary material for: Ferroptosis inhibition protects against α-synuclein-related neuronal cell death
Source: Cell Death Dis. 2025 Dec 14;17(1):78. doi: 10.1038/s41419-025-08319-z (PMC12827279; doi:10.1038/s41419-025-08319-z)
Supplement: Supplementary file 1 — Supplementary tables (all) [file 41419_2025_8319_MOESM1_ESM.xlsx]

## Sheet: Sup table 1
		Supplementary table 1: Number of slides yielded and sections stained (treatment) per patient.
			Control subjects	Parkinson’s Disease
		Pathology	none	α-synuclein
		Number of slides	9	13
		Stains	1. ferritin	1. haematoxylin & eosin
			2. haematoxylin & eosin	2. ferritin
			3. ferroportin	3. α-synuclein
			4. NCOA4	4. ferroportin
			5. haematoxylin & eosin	5. haematoxylin & eosin
			6. 4HNE	6. NCOA4
			7. GPX4	7. α-synuclein
			8. haematoxylin & eosin	8. 4HNE
			9. cytochrome c	9. haematoxylin & eosin
				10. GPX4
				11. α-synuclein
				12. cytochrome c
				13. haematoxylin & eosin

## Sheet: Supp table 2
	Supplementary Table 2
	Antibodies against ferroptosis-related markers underwent an antigen retrieval microwave protocol of 15min. in Tris/HCl buffer (pH 9). Antibody against α-syn underwent an antigen retrieval microwave protocol of 3x 10min. at 95ºC, followed by 3min. treatment with 98% formic acid at RT; no antigen retrieval step was required for the tau stain. Routine histology stains, i.e. AT-8/tau and α-syn/5G4, w…
	Primary antibody	Manufacturer	Conc.	Clone	Source	Incubation (1ªAB)	Secondary antibody	Tertiary antibody	Conc. (2ª & 3ª AB)
	Cytochrome C	Abcam (ab90529)	1:500	Polyclonal	Rabbit	60min. at RT	GARPO	RAGPO	1:100
	Ferritin	LSBio (B14992)	1:50	Polyclonal	Rabbit	60min. at RT	GARPO	RAGPO	1:100
	Ferroportin	LSBio (B1836)	1:50	Polyclonal	Rabbit	Overnight at 4ªC	GARbio	streptavidinPO	1:300
	GPX4	Abcam (ab116703)	1:100	Polyclonal	Goat	Overnight at 4ªC	RAGbio	streptavidinPO	1:300
	NCOA4	Invitrogen (PA5-96398)	1:50	Polyclonal	Rabbit	60min. at RT	GARPO	RAGPO	1:100
	4HNE	Bioss (6313R)	1:200	Polyclonal	Rabbit	60min. at RT	GARPO	RAGPO	1:100
	α-synuclein	Millipore (MABN389)	1:40	5G4	Mouse	60min. at RT	UltraVIEW	-	-

## Sheet: Sup table 3
	Supplementary Table 3
	Threshold parameters for pixel-density scoring, specific to the marker being analysed in Aperio Leica ImageScope
	Marker	Iwp (high)	Iwp (low)	Ip (low)
	Cytochrome C	200	125	75
	Ferritin	200	125	75
	Ferroportin	200	115	70
	GPX4	200	150	70
	NCOA4	200	135	70
	4HNE	200	140	80
	Haematoxylin & eosin	200	125	80

## Sheet: Sup table 4
		Supplementary Table 4
		List of ferroptosis-related genes selected based on the evaluation of the GSEA publicly available list of ferroptosis-related genes in the Human Gene Set (WP_FERROPTOSIS (gsea-msigdb.org) and current literature. ACSL1; acyl-CoA synthetase long chain family member 1, ACSL3; acyl-CoA synthetase long chain family member 3, ACSL4; acyl-CoA synthetase long chain family member 4, ACSL5; acyl-CoA synthe…
		Ferroptosis genes
		ACSL1	ATG5	CTH	FTL	IREB2	NUDCD1	SLC1A5	TP53
		ACSL3	ATG7	CTNND2	FTMT	LPCAT3	PCBP1	SLC38A1	TSKU
		ACSL4	ATP6V1C1	CTSA	GCH1	MAFG	PCBP2	SLC39A14	TXNRD1
		ACSL5	BACH1	CTSB	GCLC	MAP1LC3A	PHKG2	SLC39A8	UGT1A6
		ACSL6	CBS	CYBB	GCLM	MAP1LC3B	POR	SLC3A2	VDAC2
		AIFM2	CHMP5	CYCS	GPX4	MAP1LC3B2	PPP1R1A	SLC40A1	VDAC3
		AKR1C1	CHMP6	DHODH	GSS	MAP1LC3C	PRNP	SLC7A11
		AKR1C2	CISD1	DPP4	HMGCR	NCOA4	SAT1	STEAP3
		AKR1C3	COQ2	FDFT1	HMOX1	NOX1	SAT2	TF
		ALOX15	CP	FTH1	HSPB1	NOX4	SLC11A2	TFRC

## Sheet: Sup table 5
	Supplemtary table 5: List of primers used
	Primer	Sequence (5’-> 3’)
	PMP-3.F3	CACTCATCTCTATGACGACGTTTC
	PMP-3.R3	CACCGTCGAGAAGCTGTAGA
	P0453-Synuclein-Alpha_F1	GACTTTCAAAGGCCAAGGAG
	P0454-Synuclein-Alpha_R1	GGAGCCTACATAGAGAACAC
	ftn-1_Fw	TGGAAGAGCAGGTACATTCG
	ftn-1_Rv	CAGAAAATTCCTCTTTGTCGAAC

## Sheet: Sup table 6
	Supplementary Table 6
	List of ferroptosis-related markers used in the differential gene expression (DEG) analysis. This table shows the output from the volcano plot analysis in figure 3. Here, it shows all p-values and the Log fold change of each gene that did not meet our threshold for significance (p<0.05, FDR adjusted). A list of 76 ferroptosis-related genes were added, from which 13 DEG were significantly upregula…
		logFC	AveExpr	t	P.Value	adj.P.Val	B	Significant	Color	Gene	logP
	CBS	0.451113	2.0863	2.14897	0.0342406	0.0837826	-3.88861	Not Significant	Not changed	CBS	1.07685
	CP	0.697466	0.947857	2.29657	0.0238946	0.0660764	-3.59232	Not Significant	Not changed	CP	1.17995
	GCH1	0.232229	1.69281	1.38939	0.168039	0.261191	-5.12466	Not Significant	Not changed	GCH1	0.583041
	GSS	-0.112792	2.22643	-0.557034	0.578846	0.668543	-5.88782	Not Significant	Not changed	GSS	0.174871
	PHKG2	-0.325269	2.34939	-1.7661	0.0806701	0.150673	-4.57347	Not Significant	Not changed	PHKG2	0.821964
	PRNP	-0.286812	4.8921	-0.973569	0.332803	0.440212	-5.58584	Not Significant	Not changed	PRNP	0.356338
	CYBB	0.165081	1.03281	0.620387	0.536525	0.631152	-5.85238	Not Significant	Not changed	CYBB	0.199866
	SLC11A2	0.10865	2.06267	0.634461	0.527342	0.623534	-5.84399	Not Significant	Not changed	SLC11A2	0.20514
	HMGCR	-0.21229	2.61481	-1.17165	0.24434	0.347149	-5.38578	Not Significant	Not changed	HMGCR	0.459484
	POR	-0.286628	2.48095	-1.65147	0.102024	0.179094	-4.75432	Not Significant	Not changed	POR	0.746918
	MAP1LC3C	0.384393	0.869165	1.35848	0.177608	0.27185	-5.16434	Not Significant	Not changed	MAP1LC3C	0.565671
	STEAP3	0.64119	0.947355	2.49495	0.0143661	0.0486808	-3.1668	Upregulated in PD	Up regulated	STEAP3	1.31264
	ACSL6	-0.457531	2.56324	-2.33135	0.0219007	0.0625932	-3.51995	Not Significant	Not changed	ACSL6	1.20347
	GPX4	-0.500067	5.20568	-1.79036	0.0766586	0.145254	-4.53373	Not Significant	Not changed	GPX4	0.837873
	TF	0.264067	2.03648	1.09384	0.276856	0.381978	-5.46865	Not Significant	Not changed	TF	0.417961
	SLC38A1	-0.354007	3.77979	-1.55417	0.123551	0.20564	-4.89888	Not Significant	Not changed	SLC38A1	0.686892
	TXNRD1	0.0353865	2.94446	0.153888	0.878033	0.913241	-6.02429	Not Significant	Not changed	TXNRD1	0.0394148
	CTSA	-0.386245	2.68483	-1.93463	0.0560828	0.116853	-4.28714	Not Significant	Not changed	CTSA	0.932359
	ATG7	-0.191817	2.10163	-1.09021	0.278445	0.383645	-5.47239	Not Significant	Not changed	ATG7	0.416071
	ALOX15	0.600235	0.836165	2.38358	0.0191831	0.0577281	-3.40949	Not Significant	Not changed	ALOX15	1.23861
	NOX4	0.79204	0.874707	2.98954	0.00357689	0.0241518	-1.97595	Upregulated in PD	Up regulated	NOX4	1.61705
	SLC1A5	0.653283	0.755003	2.46537	0.0155265	0.0510702	-3.2322	Not Significant	Not changed	SLC1A5	1.29183
	BACH1	-0.51603	2.50376	-2.56095	0.0120527	0.0440192	-3.01846	Not Significant	Down regulated	BACH1	1.35636
	CTH	0.0635001	1.35969	0.29896	0.765639	0.827375	-5.99297	Not Significant	Not changed	CTH	0.0822976
	FDFT1	-0.534215	2.87523	-2.49332	0.014428	0.0487823	-3.17043	Not Significant	Down regulated	FDFT1	1.31174
	CTNND2	-0.0821331	4.01274	-0.449154	0.654368	0.733373	-5.93945	Not Significant	Not changed	CTNND2	0.134675
	AKR1C1	0.727158	1.41997	3.73867	0.000319859	0.0103624	0.14986	Upregulated in PD	Up regulated	AKR1C1	1.98454
	DHODH	0.680083	1.05841	3.07094	0.00279982	0.0217974	-1.76299	Upregulated in PD	Up regulated	DHODH	1.6616
	GCLC	0.213906	2.39689	1.21221	0.228509	0.329507	-5.34038	Not Significant	Not changed	GCLC	0.482135
	HSPB1	0.42627	2.87326	1.7037	0.0917847	0.165769	-4.67331	Not Significant	Not changed	HSPB1	0.780497
	ATP6V1C1	-0.313333	2.69773	-1.5571	0.122852	0.204769	-4.89464	Not Significant	Not changed	ATP6V1C1	0.688736
	DPP4	0.892242	0.725435	3.00762	0.00338874	0.0236527	-1.92904	Upregulated in PD	Up regulated	DPP4	1.62612
	ACSL1	0.000391989	1.59475	0.0018599	0.99852	0.998983	-6.03558	Not Significant	Not changed	ACSL1	0.000442059
	FTH1	-0.254792	6.93879	-1.45523	0.148983	0.237907	-5.03734	Not Significant	Not changed	FTH1	0.623592
	HMOX1	0.737582	1.24107	4.09162	9.12748e-05	0.0081698	1.27062	Upregulated in PD	Up regulated	HMOX1	2.08779
	MAFG	-0.104925	2.85149	-0.556991	0.578875	0.668543	-5.88784	Not Significant	Not changed	MAFG	0.174871
	SAT1	-0.147636	2.36969	-0.840367	0.402864	0.509565	-5.70003	Not Significant	Not changed	SAT1	0.292801
	TFRC	0.289566	1.36667	1.21038	0.22921	0.330166	-5.34247	Not Significant	Not changed	TFRC	0.481268
	VDAC2	-0.69756	4.45474	-2.49449	0.0143838	0.048707	-3.16784	Downregulated in PD	Down regulated	VDAC2	1.31241
	IREB2	0.156828	2.02168	0.904198	0.368233	0.476282	-5.64737	Not Significant	Not changed	IREB2	0.322136
	ACSL4	-0.543517	4.07983	-2.52256	0.0133537	0.0465843	-3.10515	Not Significant	Down regulated	ACSL4	1.33176
	ATG5	0.036859	1.82282	0.192748	0.847578	0.891819	-6.01786	Not Significant	Not changed	ATG5	0.0497231
	PCBP2	-0.867343	4.41145	-2.90634	0.00457321	0.0268898	-2.18877	Downregulated in PD	Down regulated	PCBP2	1.57041
	VDAC3	-0.372241	4.13385	-1.15239	0.252121	0.355543	-5.4068	Not Significant	Not changed	VDAC3	0.449108
	LPCAT3	0.543249	0.721093	2.07311	0.0409359	0.0944148	-4.03401	Not Significant	Not changed	LPCAT3	1.02496
	PPP1R1A	0.00648609	1.2907	0.0267268	0.978735	0.985409	-6.03524	Not Significant	Not changed	PPP1R1A	0.00638345
	NOX1	0.653405	0.867109	2.55693	0.0121834	0.0442874	-3.02759	Upregulated in PD	Up regulated	NOX1	1.35372
	SLC7A11	0.258758	1.23656	1.08116	0.282431	0.387437	-5.48164	Not Significant	Not changed	SLC7A11	0.411799
	SLC40A1	0.40724	1.34271	1.98343	0.0502764	0.108756	-4.19975	Not Significant	Not changed	SLC40A1	0.963547
	TSKU	0.81695	0.812255	3.16213	0.00211689	0.0193456	-1.51898	Upregulated in PD	Up regulated	TSKU	1.71342
	COQ2	0.369772	1.46655	1.81156	0.0732901	0.141005	-4.4986	Not Significant	Not changed	COQ2	0.850765
	CHMP5	0.663499	1.37372	3.32326	0.00127465	0.0158871	-1.0741	Upregulated in PD	Up regulated	CHMP5	1.79895
	CISD1	-0.576441	3.97803	-2.71699	0.0078602	0.0349374	-2.65456	Not Significant	Down regulated	CISD1	1.45671
	SLC39A8	0.607267	1.02994	2.37579	0.0195684	0.0583539	-3.4261	Not Significant	Not changed	SLC39A8	1.23393
	CHMP6	0.212327	1.87258	1.15688	0.250292	0.353482	-5.40193	Not Significant	Not changed	CHMP6	0.451633
	MAP1LC3A	-0.58188	5.02748	-3.03189	0.00315062	0.022875	-1.86572	Not Significant	Down regulated	MAP1LC3A	1.64064
	AIFM2	-0.301465	1.90162	-1.51838	0.13232	0.216975	-4.94996	Not Significant	Not changed	AIFM2	0.663591
	NUDCD1	0.309929	1.56191	1.53798	0.127457	0.21056	-4.92212	Not Significant	Not changed	NUDCD1	0.676624
	SAT2	-0.115562	2.32823	-0.625752	0.533014	0.628434	-5.8492	Not Significant	Not changed	SAT2	0.20174
	CTSB	-0.492644	5.20052	-2.18731	0.031234	0.078591	-3.81333	Not Significant	Not changed	CTSB	1.10463
	FTMT	0.980688	0.673348	3.78123	0.000275998	0.0100376	0.281229	Upregulated in PD	Up regulated	FTMT	1.99837
	ACSL3	-0.259408	3.45773	-1.30572	0.194876	0.291647	-5.23006	Not Significant	Not changed	ACSL3	0.535143
	ACSL5	0.707749	0.777396	2.6514	0.0094273	0.0382249	-2.80976	Upregulated in PD	Up regulated	ACSL5	1.41765
	AKR1C3	1.15258	0.617651	3.86559	0.000205406	0.00932461	0.544737	Upregulated in PD	Up regulated	AKR1C3	2.03037
	CYCS	-0.328561	3.60961	-1.60156	0.112654	0.19234	-4.82951	Not Significant	Not changed	CYCS	0.71593
	GCLM	-0.333946	2.54493	-1.72128	0.0885345	0.161248	-4.64553	Not Significant	Not changed	GCLM	0.792507
	MAP1LC3B2	0.719954	0.680427	2.75989	0.00696766	0.0326866	-2.55133	Upregulated in PD	Up regulated	MAP1LC3B2	1.48563
	NCOA4	-0.173419	2.9887	-0.981188	0.329052	0.436387	-5.57881	Not Significant	Not changed	NCOA4	0.360128
	PCBP1	-0.423365	3.59904	-2.3131	0.0229278	0.0644373	-3.55805	Not Significant	Not changed	PCBP1	1.19086
	SLC39A14	0.21059	1.48304	1.12826	0.262122	0.366089	-5.43268	Not Significant	Not changed	SLC39A14	0.436414
	SLC3A2	-0.114152	2.88763	-0.659271	0.511355	0.609465	-5.82875	Not Significant	Not changed	SLC3A2	0.215051
	TP53	0.551691	1.06993	2.15746	0.0335543	0.0826656	-3.87205	Not Significant	Not changed	TP53	1.08268
	AKR1C2	0.439695	1.1982	1.91384	0.058724	0.120582	-4.32376	Not Significant	Not changed	AKR1C2	0.918717
	MAP1LC3B	-0.392058	4.08034	-1.56798	0.120291	0.201515	-4.87886	Not Significant	Not changed	MAP1LC3B	0.695692

## Sheet: Sup table 7
	Supplementary Table 7
	Summarizing table of PD pathology-related alterations involving ferroptosis-related on protein and transcriptome level analysed by positive pixel density scoring (PDD, protein levels) and digital spatial profiling (DSP, transcriptome levels). ACSL5; acyl-CoA synthetase long chain family member 5, AKR1C1; aldo-keto reductase family 1 member C1, AKR1C3; aldo-keto reductase family 1 member C3, CHMP5…
		PPD	DSP
	ACSL5	na	↑
	AKR1C1	na	↑
	AKR1C3	na	↑
	CHMP5	na	↑
	CYSC	na	na
	DPP4	na	↑
	DHODH	na	↑
	FPN1	↓	na
	FTL/FTH	↓	na
	FTMT	na	↑
	GPX4	na	na
	HMOX1	na	↑
	MAP1LC3B	na	↑
	NCOA4	na	na
	NOX1	na	↑
	NOX4	na	↑
	PCBP2	na	↓
	STEAP3	na	↑
	TSKU	na	↑
	VDAC2	na	↓
